# Supplementary material for: The Candidate IBD Risk Gene CCNY Is Dispensable for Intestinal Epithelial Homeostasis
Source: Cells. 2021 Sep 6;10(9):2330. doi: 10.3390/cells10092330 (PMC8471355; doi:10.3390/cells10092330)
Supplement: Supplementary file 1 [file cells-10-02330-s001.zip]

Archive with 1 entries (1 files):
- cells-1245389-supplementary.pdf
